# Supplementary material for: Non-canonical Keap1-independent activation of Nrf2 in astrocytes by mild oxidative stress
Source: Redox Biol. 2021 Oct 2;47:102158. doi: 10.1016/j.redox.2021.102158 (PMC8512624; doi:10.1016/j.redox.2021.102158)
Supplement: Multimedia component 2 [file mmc2.xlsx]

## Sheet: Sheet1
Gene	Gene description	Log2 fold change (pure_astrocyte_4h_vs_control)	pure_astrocyte_4h_vs_control.padj	Log2 fold change (astrocytes in coculture_4h_vs_control)	astrocytes in coculture_4h_vs_control.padj	Log2 fold change (pure_neuron_4h_vs_control)	pure_neuron_4h_vs_control.padj
Serpine1	serine (or cysteine) peptidase inhibitor, clade E, member 1 [Source:MGI Symbol;Acc:MGI:97608]	4.08608	0	3.08165	8.01948e-61	0.372214	0.363308
Srxn1	sulfiredoxin 1 homolog (S. cerevisiae) [Source:MGI Symbol;Acc:MGI:104971]	3.54845	2.7679e-274	2.59604	1.29224e-154	0.154035	0.786963
Slc7a11	solute carrier family 7 (cationic amino acid transporter, y+ system), member 11 [Source:MGI Symbol;Acc:MGI:1347355]	4.52341	2.86001e-148	2.05057	3.17097e-42	0.0536916	0.910228
Fam135b	family with sequence similarity 135, member B [Source:MGI Symbol;Acc:MGI:1917613]	2.69543	3.55687e-21	1.78272	1.41886e-13	0.199496	0.681091
Kitl	kit ligand [Source:MGI Symbol;Acc:MGI:96974]	1.48272	1.08277e-54	1.75211	1.96773e-37	0.09535	0.887214
Camk1d	calcium/calmodulin-dependent protein kinase ID [Source:MGI Symbol;Acc:MGI:2442190]	1.41854	2.1535e-57	1.54492	1.54119e-52	0.379811	0.136169
Txnrd1	thioredoxin reductase 1 [Source:MGI Symbol;Acc:MGI:1354175]	2.34268	1.71294e-149	1.4592	7.13336e-70	0.16202	0.681091
Ptx3	pentraxin related gene [Source:MGI Symbol;Acc:MGI:104641]	2.79979	8.59913e-142	1.44188	1.26433e-08	-0.106931	0.900617
Hmox1	heme oxygenase 1 [Source:MGI Symbol;Acc:MGI:96163]	3.04866	1.29158e-209	1.40261	2.99135e-10	0.38073	0.391448
Layn	layilin [Source:MGI Symbol;Acc:MGI:2685357]	1.68654	5.54673e-44	1.29415	9.17636e-18	-0.0423214	0.973126
Maff	v-maf musculoaponeurotic fibrosarcoma oncogene family, protein F (avian) [Source:MGI Symbol;Acc:MGI:96910]	2.36364	1.05177e-143	1.24667	6.26283e-12	-0.0537548	0.956439
Lmna	lamin A [Source:MGI Symbol;Acc:MGI:96794]	1.32694	1.73167e-32	1.20888	7.22096e-33	0.466188	0.0831104
Fgd3	FYVE, RhoGEF and PH domain containing 3 [Source:MGI Symbol;Acc:MGI:1353657]	0.86786	6.8034e-18	1.17187	4.06522e-22	-0.18773	0.682267
Klhdc8a	kelch domain containing 8A [Source:MGI Symbol;Acc:MGI:2442630]	1.39486	8.06219e-69	1.11777	2.36008e-18	0.210706	0.680445
Diras2	DIRAS family, GTP-binding RAS-like 2 [Source:MGI Symbol;Acc:MGI:1915453]	1.2709	1.49867e-22	1.05016	6.42835e-09	0.200018	0.719291
Esd	esterase D/formylglutathione hydrolase [Source:MGI Symbol;Acc:MGI:95421]	1.05637	4.37706e-22	1.0303	2.47576e-23	-0.0609223	0.931253
Ttc9	tetratricopeptide repeat domain 9 [Source:MGI Symbol;Acc:MGI:1916730]	1.29875	1.98139e-22	0.964976	2.56639e-06	-0.00657637	0.994145
Lrp8	low density lipoprotein receptor-related protein 8, apolipoprotein e receptor [Source:MGI Symbol;Acc:MGI:1340044]	1.27966	1.9333e-52	0.912572	5.77913e-16	0.204898	0.650353
Ets2	E26 avian leukemia oncogene 2, 3' domain [Source:MGI Symbol;Acc:MGI:95456]	2.06967	8.61083e-70	0.856223	2.14571e-06	0.171866	0.691541
Trib1	tribbles pseudokinase 1 [Source:MGI Symbol;Acc:MGI:2443397]	1.32901	1.69882e-35	0.824772	5.764e-08	0.083038	0.920014
Ywhag	tyrosine 3-monooxygenase/tryptophan 5-monooxygenase activation protein, gamma polypeptide [Source:MGI Symbol;Acc:MGI:108109]	1.09769	1.78343e-41	0.810381	7.26997e-17	-0.0128028	0.985923
Osgin1	oxidative stress induced growth inhibitor 1 [Source:MGI Symbol;Acc:MGI:1919089]	1.95969	1.14702e-60	0.788047	1.02978e-05	-0.00825711
Smad3	SMAD family member 3 [Source:MGI Symbol;Acc:MGI:1201674]	1.10152	7.16703e-31	0.7525	5.18247e-09	0.0230831	0.983464
Klf4	Kruppel-like factor 4 (gut) [Source:MGI Symbol;Acc:MGI:1342287]	2.51787	1.13725e-69	0.737782	0.00359254	-0.00504569	0.996519
Gclm	glutamate-cysteine ligase, modifier subunit [Source:MGI Symbol;Acc:MGI:104995]	1.38003	2.1535e-57	0.734089	0.000488946	0.22277	0.556904
Cdkn1a	cyclin-dependent kinase inhibitor 1A (P21) [Source:MGI Symbol;Acc:MGI:104556]	1.54123	1.32694e-40	0.66059	0.0068847	0.433817	0.152848
Sema3e	sema domain, immunoglobulin domain (Ig), short basic domain, secreted, (semaphorin) 3E [Source:MGI Symbol;Acc:MGI:1340034]	1.11383	3.68894e-20	0.659063	0.00171461	0.00385094	0.997017
Ets1	E26 avian leukemia oncogene 1, 5' domain [Source:MGI Symbol;Acc:MGI:95455]	1.68097	1.5583e-29	0.630688	0.0131782	0.0744245	0.927282
Plaur	plasminogen activator, urokinase receptor [Source:MGI Symbol;Acc:MGI:97612]	3.04115	1.1771e-30	0.603778		0.0223109
Zfp365	zinc finger protein 365 [Source:MGI Symbol;Acc:MGI:2143676]	1.34402	5.23142e-31	0.603157	0.00601298	0.25349	0.578365
Sgk1	serum/glucocorticoid regulated kinase 1 [Source:MGI Symbol;Acc:MGI:1340062]	1.16496	1.85704e-30	0.51622	0.00199414	0.0808937	0.900302
Sync	syncoilin [Source:MGI Symbol;Acc:MGI:1916078]	1.05702	5.47259e-25	0.506272	0.0220722	0.0241397
Tgif1	TGFB-induced factor homeobox 1 [Source:MGI Symbol;Acc:MGI:1194497]	1.17857	1.07414e-32	0.462858	0.00246865	0.0638197
Inf2	inverted formin, FH2 and WH2 domain containing [Source:MGI Symbol;Acc:MGI:1917685]	1.0232	2.66422e-19	0.437289	0.000464788	0.00823749	0.994116
Mdm2	transformed mouse 3T3 cell double minute 2 [Source:MGI Symbol;Acc:MGI:96952]	1.22813	1.45112e-35	0.422561	0.0026416	0.00210237	0.99828
Rai14	retinoic acid induced 14 [Source:MGI Symbol;Acc:MGI:1922896]	1.0072	2.66861e-20	0.416836	0.0372828	0.152681	0.819137
Synj2	synaptojanin 2 [Source:MGI Symbol;Acc:MGI:1201671]	1.16522	1.27054e-23	0.391667	0.104806	0.322415	0.452414
Dusp4	dual specificity phosphatase 4 [Source:MGI Symbol;Acc:MGI:2442191]	1.46071	1.0591e-17	0.388997	0.191929	0.0957988	0.895278
Kcnf1	potassium voltage-gated channel, subfamily F, member 1 [Source:MGI Symbol;Acc:MGI:2687399]	1.44902	4.25993e-07	0.342815		0.31679	0.453584
Dusp1	dual specificity phosphatase 1 [Source:MGI Symbol;Acc:MGI:105120]	1.33394	3.00067e-43	0.291924	0.0652036	-0.272684	0.528113
Rasa4	RAS p21 protein activator 4 [Source:MGI Symbol;Acc:MGI:1858600]	1.21529	9.04399e-12	0.288592	0.398569	-0.176822	0.794649
Trp53inp1	transformation related protein 53 inducible nuclear protein 1 [Source:MGI Symbol;Acc:MGI:1926609]	1.04083	4.26006e-27	0.261143	0.374663	-0.142341	0.814062
